# Supplementary material for: Ruthenium(II)-Arene Curcuminoid Complexes as Photosensitizer Agents for Antineoplastic and Antimicrobial Photodynamic Therapy: In Vitro and In Vivo Insights
Source: Molecules. 2023 Nov 11;28(22):7537. doi: 10.3390/molecules28227537 (PMC10673066; doi:10.3390/molecules28227537)
Supplement: Supplementary file 1 [file molecules-28-07537-s001.zip]

Archive with 1 entries (1 files):
- molecules-2697148-supplementary.pdf
